# Supplementary material for: Dissecting the Supramolecular Dispersion of Fullerenes by Proteins/Peptides: Amino Acid Ranking and Driving Forces for Binding to C60
Source: Int J Mol Sci. 2021 Oct 26;22(21):11567. doi: 10.3390/ijms222111567 (PMC8583719; doi:10.3390/ijms222111567)
Supplement: Supplementary file 1 [file ijms-22-11567-s001.zip]

Archive with 1 entries (1 files):
- ijms-1434706-supplementary.pdf
